# Supplementary material for: Morphological and Molecular Identification of Obligatory Myiasis-Causing Species in Wild Cervids in Croatia
Source: Animals (Basel). 2025 Jan 14;15(2):208. doi: 10.3390/ani15020208 (PMC11758333; doi:10.3390/ani15020208)
Supplement: Supplementary file 1 [file animals-15-00208-s001.zip]

Archive with 1 entries (1 files):
- animals-3394462-supplementary.xlsx
