# Supplementary material for: Morphological and Molecular Identification of Obligatory Myiasis-Causing Species in Wild Cervids in Croatia
Source: Animals (Basel). 2025 Jan 14;15(2):208. doi: 10.3390/ani15020208 (PMC11758333; doi:10.3390/ani15020208)
Supplement: Supplementary file 1 [file animals-15-00208-s001.zip › animals-3394462-supplementary.xlsx]

## Sheet: Roe deer and red deer
SAMPLE MARK	SAMPLE MARK	HOST	LOCATION	AGE (years)	GENDER	DATE	INFESTATION SITE	MORPHOLOGICAL DETERMINATION OF LARVAE	LARVAL LENGTH (cm)	L2	L3	TOTAL LARVAL NUMBER	LARVAE FOR PCR	SAMPLE NAME	WELL		Plate		PrimerF	PrimerR	MOLECULAR DETECTION	Coordinates
459	B	Red deer	Lajnik	>7	m	30.01.2022.	SC	Hypoderma diana	1.9	0	1	3			1				LCO1490	HCO2198	Hypoderma sp.
459	C	Red deer	Lajnik	>7	m	30.01.2022.	SC	Hypoderma diana	1.8	0	1			A6	m6		myiasis_1		LCO1490	HCO2198	Hypoderma sp.
459	D	Red deer	Lajnik	>7	m	30.01.2022.	SC	Hypoderma diana	1.9	0	1		3	A7	m7		myiasis_1		LCO1490	HCO2198	Hypoderma sp.
5971	A	Red deer	Kuštrovka	0-1	m	07.02.2022.	SC	Hypoderma diana	1.9	0	1	1	1	A8	m8		myiasis_1		LCO1490	HCO2198	Hypoderma sp.
5970	D	Red deer	Drenovac	0-1	f	6.2.2022.	SC	Hypoderma diana	1.4	0	1	2		B1	m13		myiasis_1		LCO1490	HCO2198	Hypoderma sp.
5970	E	Red deer	Drenovac	0-1	f	6.2.2022.	SC	Hypoderma diana	1.4	0	1		2	B2	m14		myiasis_1		LCO1490	HCO2198	Hypoderma sp.
453	A	Red deer	Brdarica	2-3	f	18.12.2021.	SC	Hypoderma diana	2.2	0	1	3		B3	m15		myiasis_1		LCO1490	HCO2198	Hypoderma sp.
453	B	Red deer	Brdarica	2-3	f	18.12.2021.	SC	Hypoderma diana	2	0	1			B4	m16		myiasis_1		LCO1490	HCO2198	Hypoderma sp.
453	C	Red deer	Brdarica	2-3	f	18.12.2021.	SC	Hypoderma sp.	1.3	1	0		3	B5	m17		myiasis_1		LCO1490	HCO2198	Hypoderma sp.	45348272	15211205
4640	B	Roe deer	Tisovac	2-3	f	22.12.2021.	SC	Hypoderma diana	2	0	1	1	1	B8	m19		myiasis_1		LCO1490	HCO2198	Hypoderma sp.
4644	A	Roe deer	Bilo	6-7	f	20.01.2021.	SC	Hypoderma diana	2.1	0	1	3	1	B7	m20		myiasis_1		LCO1490	HCO2198	Hypoderma sp.
4644	B	Roe deer	Bilo	6-7	f	20.01.2021.	SC	Hypoderma sp.	1.4	1	0			B9	m21		myiasis_1		LCO1490	HCO2198	Hypoderma sp.
4644	C	Roe deer	Bilo	6-7	f	20.01.2021.	SC	Hypoderma sp.	1.5	1	0		2	B10	m22		myiasis_1		LCO1490	HCO2198	Hypoderma sp.
454	A	Red deer	Šimrakovica	3-4	f	18.12.2021.	SC	Hypoderma diana	1.9	0	1	3		B11	m23		myiasis_1		LCO1490	HCO2198	Hypoderma sp.
454	B	Red deer	Šimrakovica	3-4	f	18.12.2021.	SC	Hypoderma diana	2.2	0	1			B12	m24		myiasis_1		LCO1490	HCO2198	Hypoderma sp.
454	C	Red deer	Šimrakovica	3-4	f	18.12.2021.	SC	Hypoderma diana	2.3	0	1		3	C1	m25		myiasis_1		LCO1490	HCO2198	Hypoderma sp.
4649	A	Roe deer	Malik	6-7	f	27.01.2021.	SC	Hypoderma diana	1.6	0	1	4		C2	m26		myiasis_1		LCO1490	HCO2198	Hypoderma sp.
4649	B	Roe deer	Malik	6-7	f	27.01.2021.	SC	Hypoderma diana	2	0	1			C3	m27		myiasis_1		LCO1490	HCO2198	Hypoderma sp.
4649	C	Roe deer	Malik	6-7	f	27.01.2021.	SC	Hypoderma diana	2.3	0	1			C4	m28		myiasis_1		LCO1490	HCO2198	Hypoderma sp.
4649	D	Roe deer	Malik	6-7	f	27.01.2021.	SC	Hypoderma diana	2.2	0	1		4	C5	m29		myiasis_1		LCO1490	HCO2198	Hypoderma sp.
458	A	Red deer	Kučaj	>7	f	14.01.2022.	SC	Hypoderma diana	1.9	0	1	3		C6	m30		myiasis_1		LCO1490	HCO2198	Hypoderma sp.
458	B	Red deer	Kučaj	>7	f	14.01.2022.	SC	Hypoderma diana	2.1	0	1		2	C7	m31		myiasis_1		LCO1490	HCO2198	Hypoderma sp.
458	C	Red deer	Kučaj	>7	f	14.01.2022.	SC	Hypoderma sp.	1.6	1	0		1	C8	m32		myiasis_1		LCO1490	HCO2198	Hypoderma sp.
961	A	Roe deer	Ponikve		m	23.07.2015.	NF	Cephenemyia stimulator	3.3	0	1	8		C9	m33		myiasis_1		LCO1490	HCO2198	Cephenemyia stimulator
961	B	Roe deer	Ponikve		m	23.07.2015.	NF	Cephenemyia stimulator	2.9	0	1			C10	m34		myiasis_1		LCO1490	HCO2198	Cephenemyia stimulator
961	C	Roe deer	ponikve		m	23.07.2015.	NF	Cephenemyia stimulator	3.1	0	1			C11	m35		myiasis_1		LCO1490	HCO2198	Cephenemyia stimulator
961	D	Roe deer	Ponikve		m	23.07.2015.	NF	Cephenemyia stimulator	3.3	0	1			C12	m36		myiasis_1		LCO1490	HCO2198	Cephenemyia stimulator
961	E	Roe deer	Ponikve		m	23.07.2015.	NF	Cephenemyia stimulator	2.9	0	1			D1	m37		myiasis_1		LCO1490	HCO2198	Cephenemyia stimulator
961	F	Roe deer	Ponikve		m	23.07.2015.	NF	Cephenemyia stimulator	3.1	0	1			D2	m38		myiasis_1		LCO1490	HCO2198	Cephenemyia stimulator
961	G	Roe deer	Ponikve		m	23.07.2015.	NF	Cephenemyia stimulator	2.9	0	1			D3	m39		myiasis_1		LCO1490	HCO2198	Cephenemyia stimulator
961	H	Roe deer	Ponikve		m	23.07.2015.	NF	Cephenemyia stimulator	1.8	0	1		8	D4	m40		myiasis_1		LCO1490	HCO2198	Cephenemyia stimulator
858	A	Roe deer	volavje		m	16.02.2015.	SC	Hypoderma diana	2.1	0	1	7		D5	m41		myiasis_1		LCO1490	HCO2198	Hypoderma sp.
858	B	Roe deer	Volavje		m	16.02.2015.	SC	Hypoderma diana	2.4	0	1			D6	m42		myiasis_1		LCO1490	HCO2198	Hypoderma sp.
858	C	Roe deer	Volavje		m	16.02.2015.	SC	Hypoderma diana	1.9	0	1			D7	m43		myiasis_1		LCO1490	HCO2198	Hypoderma sp.
858	D	Roe deer	Volavje		m	16.02.2015.	SC	Hypoderma diana	2	0	1			D8	m44		myiasis_1		LCO1490	HCO2198	Hypoderma sp.	45650933	15576119
858	E	Roe deer	Volavje		m	16.02.2015.	SC	Hypoderma diana	2.1	0	1			D9	m45		myiasis_1		LCO1490	HCO2198	Hypoderma sp.
858	F	Roe deer	Volavje		m	16.02.2015.	SC	Hypoderma diana	1.6	0	1			D10	m46		myiasis_1		LCO1490	HCO2198	Hypoderma sp.
858	G	Roe deer	Volavje		m	16.02.2015.	SC	Hypoderma diana	1.8	0	1		7	D11	m47		myiasis_1		LCO1490	HCO2198	Hypoderma sp.
15663/23	A	Roe deer	Dugo selo	1-2	m	23.5.2023.	NF	Cephenemyia stimulator	2.1	0	1	4		D12	m48		myiasis_1		LCO1490	HCO2198	Cephenemyia stimulator
15663/23	B	Roe deer	Dugo selo	1-2	m	23.5.2023.	NF	Cephenemyia stimulator	2.3	0	1			E1	m49		myiasis_1		LCO1490	HCO2198	Cephenemyia stimulator	45789733	16216045
15663/23	C	Roe deer	Dugo selo	1-2	m	23.5.2023.	NF	Cephenemyia stimulator	2	0	1			E2	m50		myiasis_1		LCO1490	HCO2198	Cephenemyia stimulator
15663/23	D	Roe deer	Dugo selo	1-2	m	23.5.2023.	NF	Cephenemyia stimulator	1.9	0	1		4	E3	m51		myiasis_1		LCO1490	HCO2198	Cephenemyia stimulator
189877/10	A	Roe deer	volavje		f	12.3.2023.	NF	Cephenemyia stimulator	2.6	0	1	3		E4	m52		myiasis_1		LCO1490	HCO2198	Cephenemyia stimulator
189877/10	B	Roe deer	volavje		f	12.3.2023.	NF	Cephenemyia stimulator	2.4	0	1			E5	m53		myiasis_1		LCO1490	HCO2198	Cephenemyia stimulator	45650933	15576119
189877/10	C	Roe deer	volavje		f	12.3.2023.	NF	Cephenemyia stimulator	2.6	0	1		3	E6	m54		myiasis_1		LCO1490	HCO2198	Cephenemyia stimulator
979	A	Roe deer	Vrbovec			2020-07-09	SC	Hypoderma diana	2.1	0	1	30		E7	m55		myiasis_1		LCO1490	HCO2198	Hypoderma sp.
979	B	Roe deer	Vrbovec			2020-07-09	SC	Hypoderma diana	1.9	0	1			E8	m56		myiasis_1		LCO1490	HCO2198	Hypoderma sp.
979	C	Roe deer	Vrbovec			2020-07-09	SC	Hypoderma diana	2	0	1		3	E9	m57		myiasis_1		LCO1490	HCO2198	Hypoderma sp.
979	D	Roe deer	Vrbovec			2020-07-09	SC	Hypoderma sp.	<2	27	0			E10	m58		myiasis_1		LCO1490	HCO2198	Hypoderma sp.	45882355	16435256
979		Roe deer	Vrbovec			2020-07-09	SC	Hypoderma sp.						E11	m59		myiasis_1		LCO1490	HCO2198	Hypoderma sp.
979		Roe deer	Vrbovec			2020-07-09	SC	Hypoderma sp.						E12	m60		myiasis_1		LCO1490	HCO2198	Hypoderma sp.
979		Roe deer	Vrbovec			2020-07-09	SC	Hypoderma sp.						F1	m61		myiasis_1		LCO1490	HCO2198	Hypoderma sp.
979		Roe deer	Vrbovec			2020-07-09	SC	Hypoderma sp.					5	F2	m62		myiasis_1		LCO1490	HCO2198	Hypoderma sp.
977	A	Roe deer	Varaždin			3.5.2020.	SC	Hypoderma diana	2,1-2,4	0	7	15		F3	m63		myiasis_1		LCO1490	HCO2198	Hypoderma sp.
977		Roe deer	Varaždin			3.5.2020.	SC	Hypoderma diana					2	F4	m64		myiasis_1		LCO1490	HCO2198	Hypoderma sp.	46306856	16316530
977	B	Roe deer	Varaždin			3.5.2020.	SC	Hypoderma sp.	0,7-1,1	8	0			F5	m65		myiasis_1		LCO1490	HCO2198	Hypoderma sp.
977		Roe deer	Varaždin			3.5.2020.	SC	Hypoderma sp.					2	F6	m66		myiasis_1		LCO1490	HCO2198	Hypoderma sp.
899	A	Red deer	Ivanec			7.4.2015.	NF	Pharyngomyia picta	2,1-2,4	0	7	13		F7	m67		myiasis_1		LCO1490	HCO2198	Pharingomia picta
899		Red deer	Ivanec			7.4.2015.	NF	Pharyngomyia picta					2	F8	m68		myiasis_1		LCO1490	HCO2198	Pharingomia picta
899	B	Red deer	Ivanec			7.4.2015.	NF	Pharyngomyia picta	1,7-2,0	6	0			F9	m69		myiasis_1		LCO1490	HCO2198	Pharingomia picta	46231994	16121376
899		Red deer	Ivanec			7.4.2015.	NF	Pharyngomyia picta					2	F10	m70		myiasis_1		LCO1490	HCO2198	Pharingomia picta
973	A	Roe deer	Gornja Garešnica			2020-03-15	SC	Hypoderma sp.	0,9-1,4	34	0	43		F12	m73		myiasis_1		LCO1490	HCO2198	Hypoderma sp.
973		Roe deer	Gornja Garešnica			2020-03-15	SC	Hypoderma sp.					3	G1	m74		myiasis_1		LCO1490	HCO2198	Hypoderma sp.
973	B	Roe deer	Gornja Garešnica			2020-03-15	SC	Hypoderma diana	1,8-2,3	0	9			G2	m75		myiasis_1		LCO1490	HCO2198	Hypoderma sp.	45630660	16791041
973		Roe deer	Gornja Garešnica			2020-03-15	SC	Hypoderma diana							2				LCO1490	HCO2198	Hypoderma sp.
973		Roe deer	Gornja Garešnica			2020-03-15	SC	Hypoderma diana					2	G3	m76		myiasis_1		LCO1490	HCO2198	Hypoderma sp.
983		Roe deer	Gornja Garešnica			8.9.2020.	NF	Cephenemyia stimulator	2,4-2,9	0	5	5		G4	m77		myiasis_1		LCO1490	HCO2198	Cephenemyia stimulator
983		Roe deer	Gornja Garešnica			8.9.2020.	NF	Cephenemyia stimulator					2	G5	m78		myiasis_1		LCO1490	HCO2198	Cephenemyia stimulator
63	A	Roe deer	Donja Kupčina			2016-05-05	NF	Cephenemyia sp.	0,8-1,2	6	0	11		G6	m79		myiasis_1		LCO1490	HCO2198	Cephenemyia stimulator
63		Roe deer	Donja Kupčina			2016-05-05	NF	Cephenemyia sp.					2	G7	m80		myiasis_1		LCO1490	HCO2198	Cephenemyia stimulator	45555759	15791020
63	B	Roe deer	Donja Kupčina			2016-05-05	NF	Cephenemyia stimulator	2,1-2,3	0	5			G8	m81		myiasis_1		LCO1490	HCO2198	Cephenemyia stimulator
63		Roe deer	Donja Kupčina			2016-05-05	NF	Cephenemyia stimulator					2	G9	m82		myiasis_1		LCO1490	HCO2198	Cephenemyia stimulator
986 (27099/11)	A	Roe deer	Sveta Jana			2020-07-26	NF	Cephenemyia stimulator	2.9	0	1	2	1	G10	m83		myiasis_1		LCO1490	HCO2198	Cephenemyia stimulator
986 (27099/11)	B	Roe deer	Sveta Jana			2020-07-26	NF	Cephenemyia sp.	2.1	1	0		1	G11	m84		myiasis_1		LCO1490	HCO2198	Cephenemyia stimulator	45.7203	15585220
978		Red deer	Sveta Jana			2020-04-10	SC	Hypoderma sp.	0,4-0,9	6	0	6		C11	m132		myiasis_2		LCO1490	HCO2198	Hypoderma sp.
978		Red deer	Sveta Jana			2020-04-10	SC	Hypoderma sp.					2	C12	m133		myiasis_2		LCO1490	HCO2198	Hypoderma sp.
30514/23		Roe deer	Hum na sutli	2-3	f	15.9.2023.	NF	Cephenemyia stimulator	2,4/2,2	0	2	2	1	D1	m134		myiasis_2		LCO1490	HCO2198	Cephenemyia stimulator	46220214	15689500
2723 (1346)	A	Red deer	Duboševica		m	2018-06-01	SC	Hypoderma diana	1,5-2,3	0	16	38		D2	m136		myiasis_2		LCO1490	HCO2198	Hypoderma sp.
2723 (1346)		Red deer	Duboševica		m	2018-06-01	SC	Hypoderma diana						D3	m137		myiasis_2		LCO1490	HCO2198	Hypoderma sp.
2723 (1346)		Red deer	Duboševica		m	2018-06-01	SC	Hypoderma diana						D4	m138		myiasis_2		LCO1490	HCO2198	Hypoderma sp.
2723 (1346)		Red deer	Duboševica		m	2018-06-01	SC	Hypoderma diana						D5	m139		myiasis_2		LCO1490	HCO2198	Hypoderma sp.	45891088	18675138
2723 (1346)		Red deer	Duboševica		m	2018-06-01	SC	Hypoderma diana					5	G12	m187		myiasis_2		LCO1490	HCO2198	Hypoderma sp.
2723 (1346)	B	Red deer	Duboševica		m	2018-06-01	SC	Hypoderma sp.	0,8-1,1	22	0			D6	m140		myiasis_2		LCO1490	HCO2198	Hypoderma sp.
2723 (1346)		Red deer	Duboševica		m	2018-06-01	SC	Hypoderma sp.					2	D7	m141		myiasis_2		LCO1490	HCO2198	Hypoderma sp.
2711	2	Roe deer	Jastrebarsko			2.7.2021.	NF	Cephenemyia sp.	1,5/0,5/0,6	3	0	3	1	D10	m144		myiasis_2		LCO1490	HCO2198	Cephenemyia stimulator
2712	9	Roe deer	Jastrebarsko			2.7.2021.	NF	Cephenemyia stimulator	2.3	0	1	2	1	D11	m145		myiasis_2		LCO1490	HCO2198	Cephenemyia stimulator
2712	9	Roe deer	Jastrebarsko			2.7.2021.	NF	Cephenemyia sp.	1.1	1	0		1	D12	m146		myiasis_2		LCO1490	HCO2198	Cephenemyia stimulator
2713	1	Roe deer	Jastrebarsko			2.7.2021.	NF	Cephenemyia sp.	0,9/1,0	2	0	2	1	E1	m147		myiasis_2		LCO1490	HCO2198	Cephenemyia stimulator	45669324	15665133
2714	5	Roe deer	Jastrebarsko			2.7.2021.	NF	Cephenemyia stimulator	2.4	0	1	2	1	E2	m148		myiasis_2		LCO1490	HCO2198	Cephenemyia stimulator
2714	5	Roe deer	Jastrebarsko			2.7.2021.	NF	Cephenemyia stimulator	1	1	0		1	E3	m149		myiasis_2		LCO1490	HCO2198	Cephenemyia stimulator
2715		Roe deer	Grubišno polje			11.12.2017.	SC	Hypoderma sp.	1,3-1,5	28	0	28		E4	m150		myiasis_2		LCO1490	HCO2198	Hypoderma sp.
2715		Roe deer	Grubišno polje			11.12.2017.	SC	Hypoderma sp.						E5	m151		myiasis_2		LCO1490	HCO2198	Hypoderma sp.
2715		Roe deer	Grubišno polje			11.12.2017.	SC	Hypoderma sp.						E6	m152		myiasis_2		LCO1490	HCO2198	Hypoderma sp.	45716154	17186789
2715		Roe deer	Grubišno polje			11.12.2017.	SC	Hypoderma sp.						E7	m153		myiasis_2		LCO1490	HCO2198	Hypoderma sp.
2715		Roe deer	Grubišno polje			11.12.2017.	SC	Hypoderma sp.					5	E8	m154		myiasis_2		LCO1490	HCO2198	Hypoderma sp.
2716	11	Roe deer	Jastrebarsko			2.7.2021.	NF	Cephenemyia stimulator	2.6	0	1	1	1	E9	m155		myiasis_2		LCO1490	HCO2198	Cephenemyia stimulator
2717	4	Roe deer	Jastrebarsko			2.7.2021.	NF	Cephenemyia stimulator	2.5	0	2	2	1	E10	m156		myiasis_2		LCO1490	HCO2198	Cephenemyia stimulator
2718	10	Roe deer	Jastrebarsko			2.7.2021.	NF	Cephenemyia stimulator	2.1	1	0	2	1	E11	m157		myiasis_2		LCO1490	HCO2198	Cephenemyia stimulator
2718	10	Roe deer	Jastrebarsko			2.7.2021.	NF	Cephenemyia stimulator	2.5	0	1		1	E12	m158		myiasis_2		LCO1490	HCO2198	Cephenemyia stimulator
2719	7	Roe deer	Jastrebarsko			2.7.2021.	NF	Cephenemyia sp.	1.8	1	0	2	1	F1	m159		myiasis_2		LCO1490	HCO2198	Cephenemyia stimulator
2719	7	Roe deer	Jastrebarsko			2.7.2021.	NF	Cephenemyia stimulator	2.4	0	1		1	F2	m160		myiasis_2		LCO1490	HCO2198	Cephenemyia stimulator	45669324	15665133
2720	3	Roe deer	Jastrebarsko			2.7.2021.	NF	Cephenemyia stimulator	2.4	0	2	2	1	F3	m161		myiasis_2		LCO1490	HCO2198	Cephenemyia stimulator
2721	6	Roe deer	Jastrebarsko			2.7.2021.	NF	Cephenemyia stimulator	2.7	0	2	2	1	F4	m162		myiasis_2		LCO1490	HCO2198	Cephenemyia stimulator
2722	8	Roe deer	Jastrebarsko			2.7.2021.	NF	Cephenemyia stimulator	2,4/2,5	0	2	2	1	F5	m163		myiasis_2		LCO1490	HCO2198	Cephenemyia stimulator
2327 (5502/23)		Roe deer	Benkovo (Pregrada)	2-3	f	20.2.2023.	SC	Hypoderma diana	2,1-2,2	0	7	7		F6	m164		myiasis_2		LCO1490	HCO2198	Hypoderma sp.	46137289	15801696
2327 (5502/23)		Roe deer	Benkovo (Pregrada)	2-3	f	20.2.2023.	SC	Hypoderma diana					2	F7	m165		myiasis_2		LCO1490	HCO2198	Hypoderma sp.
62		Roe deer	Karlovac			2016-10-11	NF	Cephenemyia stimulator	2,8-3,0	0	5	5		F10	m194		myiasis_2		LCO1490	HCO2198	Cephenemyia stimulator	45483597	15525485
62		Roe deer	Karlovac			2016-10-11	NF	Cephenemyia stimulator					2		3				LCO1491	HCO2199	Cephenemyia stimulator
21548/24	3226	Roe deer	Karlovac		m	29.5.2024.	NF	Cephenemyia sp.	2.1	2	0	14	2		mi3, mi4				LCO1491	HCO2199	Cephenemyia stimulator
21548/24	3227	Roe deer	Karlovac		m	29.5.2024.	NF	Cephenemyia stimulator	2,3-2,6	0	12		2		mi5,mi6				LCO1491	HCO2199	Cephenemyia stimulator
21549/24	3246	Roe deer	Ozalj		m	2024-05-29	NF	Cephenemyia sp.	1,3-2,0	8	0	34	3		mi7-mi9				LCO1491	HCO2199	Cephenemyia stimulator	45.7203	15585220
21549/24	3246	Roe deer	Ozalj		m	2024-05-29	NF	Cephenemyia stimulator	2,4-2,6	0	26		3		mi10-mi12				LCO1491	HCO2199	Cephenemyia stimulator
29075/24	3231	Roe deer	Karlovac		m	2024-07-24	NF	Cephenemyia sp.	2.4	1	0	1	1		mi2				LCO1491	HCO2199	Cephenemyia stimulator	45483597	15525485
29090/24	3224	Roe deer	Crikvenica		m	2024-07-24	NF	Cephenemyia stimulator	2.3	0	2	2	2		mi18, mi19				LCO1491	HCO2199	Cephenemyia stimulator	45187283	14690196
29234/24	3230	Roe deer	Generalski stol		m	2024-07-24	NF	Cephenemyia stimulator	2.5	0	3	3	3		mi20-mi22				LCO1491	HCO2199	Cephenemyia stimulator	45342331	15368070
29278/24	3236	Roe deer	Perjašica		m	2024-07-26	NF	Cephenemyia sp.	2.1	1	0	3	1		mi23				LCO1491	HCO2199	Cephenemyia stimulator	45293054	15463846
29278/24	3236	Roe deer	Perjašica		m	2024-07-26	NF	Cephenemyia stimulator	2,3/2,4	0	2		2		mi24, mi25				LCO1491	HCO2199	Cephenemyia stimulator
29279/24	3232	Roe deer	Duga Resa		m	2024-07-26	NF	Cephenemyia sp.	1,7-1,9	3	0	5	3		mi13-mi15				LCO1491	HCO2199	Cephenemyia stimulator	45444753	15489729
29279/24	3233	Roe deer	Duga Resa		m	2024-07-27	NF	Cephenemyia stimulator	2,5/2,6	0	2		2		mi16, mi17				LCO1491	HCO2199	Cephenemyia stimulator
30318/24	3261	Roe deer	Rakovica		m	2024-08-06	NF	Cephenemyia stimulator	2.5	0	1	1	1		mi1				LCO1491	HCO2199	Cephenemyia stimulator	44993432	15663326
